# Supplementary material for: Sensitivity of Al-Doped Zinc-Oxide Extended Gate Field Effect Transistors to Low-Dose X-ray Radiation
Source: Materials (Basel). 2023 Feb 24;16(5):1868. doi: 10.3390/ma16051868 (PMC10004138; doi:10.3390/ma16051868)
Supplement: Supplementary file 1 [file materials-16-01868-s001.zip]

Archive with 1 entries (1 files):
- materials-2124716-supplementary.pdf
